# Supplementary material for: Evolutionary Patterns of the Chloroplast Genome in Vanilloid Orchids (Vanilloideae, Orchidaceae)
Source: Int J Mol Sci. 2023 Feb 14;24(4):3808. doi: 10.3390/ijms24043808 (PMC9966724; doi:10.3390/ijms24043808)
Supplement: Supplementary file 1 [file ijms-24-03808-s001.zip]

Archive with 1 entries (1 files):
- ijms-2198085-supplementary.pdf
